# Supplementary material for: Comprehensive Brain Tumour Characterisation with VERDICT-MRI: Evaluation of Cellular and Vascular Measures Validated by Histology
Source: Cancers (Basel). 2023 Apr 27;15(9):2490. doi: 10.3390/cancers15092490 (PMC10177485; doi:10.3390/cancers15092490)
Supplement: Supplementary file 1 [file cancers-15-02490-s001.zip]

Archive with 1 entries (1 files):
- cancers-2280062-supplementary.pdf
